# Supplementary material for: The Long-Term Impact of Preterm Birth on Metabolic Bone Profile and Bone Mineral Density in Childhood
Source: Metabolites. 2025 Jul 8;15(7):463. doi: 10.3390/metabo15070463 (PMC12299712; doi:10.3390/metabo15070463)
Supplement: Supplementary file 1 [file metabolites-15-00463-s001.zip]

Archive with 1 entries (1 files):
- metabolites-3707583-supplementary.pdf
